# Supplementary material for: Identification and characterization of CircRNA-associated CeRNA networks in moso bamboo under nitrogen stress
Source: BMC Plant Biol. 2023 Mar 14;23:142. doi: 10.1186/s12870-023-04155-5 (PMC10012455; doi:10.1186/s12870-023-04155-5)
Supplement: Supplementary file 1 — Additional file 1: Table S1. Sequencing information of nine samples. [file 12870_2023_4155_MOESM1_ESM.xlsx]

## Sheet: Table S1
Table S1. Sequencing information of nine samples
Sample	SampleID	Clean_Reads	Clean_Base	GC(%)	Q20(%)	Q30(%)
N0-1	YTT-11	52373423	15385397392	53.14	97.91	94.94
N0-2	YTT-12	52594533	15467249108	53.68	98.23	95.17
N0-3	YTT-13	60354973	17776313428	53.83	98.09	95.09
N6-1	YTT-21	53565703	15853448850	53.54	98.14	95.1
N6-2	YTT-22	52895151	15671472812	52.75	98.16	95.03
N6-3	YTT-23	52168036	15476806804	53.95	98.01	94.7
N18-1	YTT-31	51727369	15324413576	54.65	97.5	94.43
N18-2	YTT-32	53159056	15790041780	53.35	98.21	95.2
N18-3	YTT-33	53672012	15775850140	54.57	97.17	93.99

## Sheet: Table S2
Table S2. The primer sequences used in this study
Application	Type	Primer Name	Sequences (5'-3')
Validation	Convergent Primers	PeSca__13:101468494|101470730-C-F	CACAGACCTCCCTAAGCCTAACAAC
		PeSca__13:101468494|101470730-C-R	CCTGACATCACGAAGCATGACTATC
		PeSca_15:80000303|80002729-C-F	GTTTCCGCCTTTCGTGCTT
		PeSca_15:80000303|80002729-C-R	CAAGCACTAAACCAAACGATGAGAA
		PeSca_21:100130199|100130642-C-F	ATCACAAGTGCATTCGAGA
		PeSca_21:100130199|100130642-C-R	AAGTACGGGGTGCGGACGG
	Divergent primers	PeSca__13:101468494|101470730-D-F	GTCTGTGCCTGAGCTTCATTACCTG
		PeSca__13:101468494|101470730-D-R	TGCGGTAGTGACAACGGCAA
		PeSca_15:80000303|80002729-D-F	GCTTATTGCGGTACGGGACATC
		PeSca_15:80000303|80002729-D-R	TCCTGGCCTTCTTGGAGTATTTG
		PeSca_21:100130199|100130642-D-F	CCCCTCGGTCATCCATACTACAC
		PeSca_21:100130199|100130642-D-R	GCTCAGAAGCCCTGGCACGT
qPCR	CircRNA	PeSca__13:101468494|101470730-q-F	GTCTGTGCCTGAGCTTCATTACCTG
		PeSca__13:101468494|101470730-q-R	CCACTGTCGGCTGCTTGGATTA
		PeSca_15:80000303|80002729-q-F	GCTTATTGCGGTACGGGACA
		PeSca_15:80000303|80002729-q-R	CCATATTGGAGACTTCAGATGCTG
		PeSca_21:100130199|100130642-q-F	GTACGTTCGTCGGGATGCAT
		PeSca_21:100130199|100130642-q-R	AGAAGCCCTGGCACGTTGTG
		PeSca_6:12316320|12372905-q-F	CAGTGTTCTTACGATTCTTCTTGTCG
		PeSca_6:12316320|12372905-q-R	TAGATGCCTACGGCCTACCTCC
	Gene	PH02Gene35622-q-F	CCCGTGCATCTACAGATACACCA
		PH02Gene35622-q-R	CCTTAAACCAGCAGCAATAAGCT
		PeTIP41-F	AAAATCATTGTAGGCCATTGTCG
		PeTIP41-R	ACTAAATTAAGCCAGCGGGAGTG
	MiRNA	novel_miR156-F	GCATAAGAACCGTCTGTGAT
		U6	GGACATCCGATAAAATTGGAACGATACAG

## Sheet: Table S3
Table S3. DECs analysis of three comparisons
comparisons	#ID	N0-1_FPKM	N0-2_FPKM	N0-3_FPKM	N6-1_FPKM	N6-2_FPKM	N6-3_FPKM	Pvalue	log2FC	regulated
N0 vs.N6	PeSca_11:16235411|16245397	0.631002	0.63142	0.299186	0	0	0	0.0166953	-5.97259	down
	PeSca_22:3876919|3942899	0.560891	0.420946	0	0	0	0	0.0488543	-5.1754	down
	PeSca_23:44325926|44363359	0	1.12252	2.0943	0	0	0	0.00900052	-6.49826	down
	PeSca_24:46482203|46658452	0.280445	0.491104	0.119674	0	0	0	0.0422374	-5.25579	down
	PeSca_24:64562659|64682964	0.771225	0	0.41886	0	0	0	0.0371411	-5.41577	down
	PeSca_2909:19057|20199	0.841336	0	0.777883	0	0	0	0.024071	-5.77124	down
	PeSca_4:24750186|24761463	0.981559	2.45552	0.41886	0	0	0	0.00340741	-7.00582	down
	PeSca_8:31070895|31071447	1.05167	0	1.01723	0	0	0	0.0167703	-6.04957	down
	PeSca_9:57240197|57242801	0	0.701577	0.897557	0	0	0	0.0256534	-5.72009	down
	PeSca_13:8899152|8934324	0.49078	0	0.41886	0	0	0	0.0497672	-5.08678	down
	PeSca_13:82265918|82267390	0	0	0	0.655859	1.07893	0	0.0474387	5.18095	up
	PeSca_15:20709314|20771808	0	0	0	0	0.741765	1.69794	0.0329627	5.49891	up
	PeSca_16:6566072|6567045	0	0	0	0.787031	1.2138	0	0.0394332	5.34482	up
	PeSca_16:40878331|40879003	0	0	0	1.31172	0	1.35836	0.0281653	5.62803	up
	PeSca_16:44995619|44996502	0	0	0	0	1.28123	0.679178	0.0422257	5.28507	up
	PeSca_16:120805139|120809954	0	0	0	0	1.14636	4.07507	0.0116888	6.30997	up
	PeSca_18:2290036|2296861	0	0	0	0.655859	1.75326	0	0.0312689	5.54495	up
	PeSca_21:111393140|111394132	0	0	0	1.50848	4.24829	2.37712	0.00236043	7.18909	up
	PeSca_22:50767889|50768624	0	0	0	1.44289	1.0115	0	0.0300065	5.57697	up
	PeSca_22:59261348|59291238	0	0	0	0.196758	0.404599	0.815013	0.0485357	5.10436	up
	PeSca_24:10801870|10821990	0.280445	0	0	3.14812	2.96706	4.68633	0.0349747	4.10898	up
	PeSca_3:37168398|37169333	0	0	0	0.852617	1.14636	0	0.0394137	5.34501	up
	PeSca_5:22157057|22158782	0	0	0	1.31172	1.28123	0	0.0278265	5.63879	up
	PeSca_2:17560483|17561324	0	0	0	1.77082	0	0.950849	0.0271527	5.6596	up
	#ID	N0-1_FPKM	N0-2_FPKM	N0-3_FPKM	N18-1_FPKM	N18-2_FPKM	N18-3_FPKM	Pvalue	log2FC	regulated
N0 vs.N18	PeSca_11:16235411|16245397	0.631002	0.63142	0.299186	0	0	0	0.013017	-5.82245	down
	PeSca_12:575389|604878	0	0.841893	0.359023	0	0	0	0.0402843	-5.08468	down
	PeSca_14:94678322|94680137	0	0.912051	0.83772	0	0	0	0.016855	-5.7104	down
	PeSca_15:55545720|55547697	1.8229	0	3.29104	0	0	0	0.00694293	-6.44496	down
	PeSca_17:4973643|4974650	1.19189	1.89426	2.0943	0.342163	0.533153	0.540146	0.0245164	-2.2069	down
	PeSca_17:43260315|43262672	0.631002	0.701577	0	0	0	0	0.0292986	-5.32654	down
	PeSca_24:46482203|46658452	0.280445	0.491104	0.119674	0	0	0	0.0492657	-4.88914	down
	PeSca_2909:19057|20199	0.841336	0	0.777883	0	0	0	0.0181242	-5.66261	down
	PeSca_3:100880066|100880777	1.12178	0.912051	0	0	0	0	0.0110137	-5.98342	down
	PeSca_4:24750186|24761463	0.981559	2.45552	0.41886	0	0	0	0.000741344	-7.21422	down
	PeSca_5954:11386|11604	0.280445	0	1.37625	0	0	0	0.0190502	-5.63434	down
	PeSca_8:31070895|31071447	1.05167	0	1.01723	0	0	0	0.0101977	-6.0284	down
	PeSca_1:26827162|26836979	0	0	0	0	0.799729	0.945256	0.0422962	5.01459	up
	PeSca_10:44158245|44159625	0	0	0	0.684327	1.6661	0.742701	0.00773962	6.08892	up
	PeSca_14:19210209|19210859	0	0	0	0.75276	1.06631	0.675183	0.0127841	5.79538	up
	PeSca_14:23313256|23379716	0	0	0	2.32671	0	1.82299	0.0160145	5.82094	up
	PeSca_14:106380370|106500046	0	0	0	0.273731	0.599797	0.877738	0.0285192	5.27138	up
	PeSca_16:4086858|4148319	0	1.05237	0.718046	5.40618	4.73173	7.08942	0.0030287	2.81686	up
	PeSca_16:120805139|120809954	0	0	0	0.889625	1.59946	1.75548	0.00252589	6.63944	up
	PeSca_17:66029023|66030631	0	0	0	0	0.666441	1.08029	0.0416239	5.02764	up
	PeSca_18:2290036|2296861	0	0	0	1.64238	2.73241	0.81022	0.00130577	6.92633	up
	PeSca_20:49409197|49410748	0	0	0	0.342163	0.933017	1.01277	0.015864	5.66431	up
	PeSca_21:105599534|105600742	0	0	0	1.16336	1.13295	0	0.0247872	5.41599	up
	PeSca_21:111393140|111394132	0	0	0	1.98455	0	1.62044	0.0174543	5.73988	up
	PeSca_22:50767889|50768624	0	0	0	1.84768	1.13295	0	0.0137869	5.81023	up
	PeSca_22:59261348|59291238	0	0	0	0.821192	0.399865	1.35037	0.0115089	5.86402	up
	PeSca_24:10801870|10821990	0.280445	0	0	5.26932	6.86434	5.19891	1.22952e-06	5.28527	up
	PeSca_5:22157057|22158782	0	0	0	0.958058	0.33322	0.607665	0.0230397	5.41874	up
	PeSca_6:12316320|12372905	0.560891	0.420946	0.299186	2.12141	2.79905	2.16059	0.0415777	1.9681	up
	PeSca_7:6855033|6855779	0	0	0	1.84768	1.26624	1.82299	0.00134863	6.90807	up
	PeSca_8:8520|22428	0	0	0	0.889625	0	0.945256	0.0351069	5.15983	up
	PeSca_8:11244239|11311465	0	0	0	0.821192	1.19959	0.337591	0.0153453	5.68572	up
	PeSca_2:17560483|17561324	0	0	0	2.25828	2.53248	3.10584	0.000219047	7.60498	up
	#ID	N6-1_FPKM	N6-2_FPKM	N6-3_FPKM	N18-1_FPKM	N18-2_FPKM	N18-3_FPKM	Pvalue	log2FC	regulated
N6 vs.N18	PeSca_10:51741668|51743155	1.83641	0	1.42627	0	0	0	0.00663462	-5.87893	down
	PeSca_15:20709314|20771808	0	0.741765	1.69794	0	0	0	0.0203515	-5.23704	down
	PeSca_16:6566072|6567045	0.787031	1.2138	0	0	0	0	0.0295875	-4.97964	down
	PeSca_18:39213317|39217431	0.590273	1.2138	0	0	0	0	0.0372589	-4.80889	down
	PeSca_3:37168398|37169333	0.852617	1.14636	0	0	0	0	0.0296421	-4.97818	down
	PeSca_3:66696325|66699303	1.96758	0.674332	0	0	0	0	0.014138	-5.46617	down
	PeSca_3:72778578|72823280	0.32793	0.809199	0.203753	0	0	0	0.0420698	-4.68002	down
	PeSca_5:44544095|44564294	0.393516	1.4161	0	0	0	0	0.0375541	-4.8041	down
	PeSca_5:54076566|54077621	1.77082	0	0.747096	0	0	0	0.0176136	-5.3301	down
	PeSca_1:26827162|26836979	0	0	0	0	0.799729	0.945256	0.0422474	4.7087	up
	PeSca_10231:1418|2409	0	0	0	0.821192	0.999661	2.02555	0.00156847	6.46311	up
	PeSca_14:23313256|23379716	0	0	0	2.32671	0	1.82299	0.0111646	5.65567	up
	PeSca_16:91456628|91457950	0	0	0	0.342163	0.533153	1.41788	0.0142469	5.41688	up
	PeSca_23:44325926|44363359	0	0	0	2.05298	0	4.72628	0.0105765	5.76949	up
	PeSca_7:6855033|6855779	0	0	0	1.84768	1.26624	1.82299	0.000400683	6.9442	up

## Sheet: Table S4
Table S4. Functional annotation of 20 host-gene of DEGs
GeneID	COG_class	COG_class_annotation	GO_annotation	KEGG_annotation	KEGG_pathway_annotation	KOG_class	KOG_class_annotation	Pfam_annotation	Swissprot_annotation	eggNOG_class	eggNOG_class_annotation	nr_annotation
PH02Gene40205	--	--	Biological Process: ubiquitin-dependent ERAD pathway (GO:0030433);; Molecular Function: polyubiquitin modification-dependent protein binding (GO:0031593);; Molecular Function: misfolded protein binding (GO:0051787);; Cellular Component: BAT3 complex (GO:0071818);;	K23390|2.7e-108|tcc:18588893|K23390 large proline-rich protein BAG6 | (RefSeq) large proline-rich protein BAG6	--	[O]	Posttranslational modification, protein turnover, chaperones	Ubiquitin family	Ubiquitin-like domain-containing protein CIP73 OS=Lotus japonicus OX=34305 GN=CIP73 PE=1 SV=1	--	--	large proline-rich protein BAG6 isoform X1 [Brachypodium distachyon]
PH02Gene36735	--	--	Biological Process: retrograde vesicle-mediated transport, Golgi to ER (GO:0006890);;	K20473|0.0e+00|bdi:100824731|K20473 neuroblastoma-amplified sequence | (RefSeq) MAG2-interacting protein 2 isoform X1	--	[S]	Function unknown	Secretory pathway protein Sec39	MAG2-interacting protein 2 OS=Arabidopsis thaliana OX=3702 GN=MIP2 PE=1 SV=1	--	--	MAG2-interacting protein 2 isoform X1 [Brachypodium distachyon]
PH02Gene37903	[HR]	--	Biological Process: sucrose metabolic process (GO:0005985);; Molecular Function: sucrose synthase activity (GO:0016157);; Molecular Function: sucrose-phosphate synthase activity (GO:0046524);;	K00696|0.0e+00|obr:102718101|K00696 sucrose-phosphate synthase [EC:2.4.1.14] | (RefSeq) probable sucrose-phosphate synthase 4	Starch and sucrose metabolism (ko00500)	[M]	Cell wall/membrane/envelope biogenesis	Glycosyl transferases group 1	Probable sucrose-phosphate synthase 4 OS=Oryza sativa subsp. japonica OX=39947 GN=SPS4 PE=2 SV=1	--	--	sucrose-phosphate synthase [Bambusa oldhamii]
PH02Gene34807	--	--	Molecular Function: RNA binding (GO:0003723);; Molecular Function: RNA-directed 5'-3' RNA polymerase activity (GO:0003968);; Biological Process: gene silencing by RNA (GO:0031047);;	K11699|0.0e+00|osa:4327335|K11699 RNA-dependent RNA polymerase [EC:2.7.7.48] | (RefSeq) probable RNA-dependent RNA polymerase 3	--	[A]	RNA processing and modification	RNA dependent RNA polymerase	Probable RNA-dependent RNA polymerase 3 OS=Oryza sativa subsp. japonica OX=39947 GN=RDR3 PE=2 SV=2	--	--	probable RNA-dependent RNA polymerase 3 [Oryza sativa Japonica Group]
PH02Gene39792	[EH]	--	Biological Process: tryptophan biosynthetic process (GO:0000162);; Molecular Function: anthranilate synthase activity (GO:0004049);;	K01657|1.8e-214|dosa:Os03t0264400-01|K01657 anthranilate synthase component I [EC:4.1.3.27] | (RefSeq) Os03g0264400, ANTHRANILATE_SYNTHASE_ALPHA-SUBUNIT_2, ASA2; Anthranilate synthase alpha 2 subunit.	Biosynthesis of amino acids (ko01230)	[E]	Amino acid transport and metabolism	chorismate binding enzyme	Anthranilate synthase alpha subunit 2, chloroplastic OS=Oryza sativa subsp. japonica OX=39947 GN=OsASA2 PE=1 SV=1	--	--	anthranilate synthase alpha subunit 2, chloroplastic [Oryza sativa Japonica Group]
PH02Gene05067	[T]	Signal transduction mechanisms	Molecular Function: protein kinase activity (GO:0004672);; Molecular Function: ATP binding (GO:0005524);; Cellular Component: integral component of membrane (GO:0016021);;	K13430|4.5e-87|ats:109759178|K13430 serine/threonine-protein kinase PBS1 [EC:2.7.11.1] | (RefSeq) LOC109759178; probable serine/threonine-protein kinase PBL7	Plant-pathogen interaction (ko04626)	[T]	Signal transduction mechanisms	Protein tyrosine and serine/threonine kinase	Receptor-like serine/threonine-protein kinase ALE2 OS=Arabidopsis thaliana OX=3702 GN=ALE2 PE=1 SV=1	--	--	receptor-like serine/threonine-protein kinase ALE2 isoform X3 [Aegilops tauschii subsp. tauschii]
PH02Gene12062	--	--	Biological Process: protein glycosylation (GO:0006486);; Molecular Function: transferase activity, transferring glycosyl groups (GO:0016757);;	K20870|3.8e-234|dosa:Os01t0926600-01|K20870 putative beta-1,4-xylosyltransferase IRX10 [EC:2.4.2.-] | (RefSeq) Os01g0926600; Similar to Pectin-glucuronyltransferase.	--	[GMW]	--	Exostosin family	Probable glucuronosyltransferase Os01g0926600 OS=Oryza sativa subsp. japonica OX=39947 GN=Os01g0926600 PE=2 SV=1	--	--	LmIRX10 [Lolium multiflorum]
PH02Gene46301	[H]	Coenzyme transport and metabolism	Molecular Function: molecular_function (GO:0003674);; Molecular Function: catalytic activity (GO:0003824);; Molecular Function: ferrochelatase activity (GO:0004325);; Cellular Component: cellular_component (GO:0005575);; Cellular Component: intracellular (GO:0005622);; Cellular Component: cell (GO:0005623);; Cellular Component: cytoplasm (GO:0005737);; Cellular Component: mitochondrion (GO:000573…	K01772|6.4e-288|dosa:Os05t0361200-01|K01772 protoporphyrin/coproporphyrin ferrochelatase [EC:4.99.1.1 4.99.1.9] | (RefSeq) Os05g0361200; Similar to Ferrochelatase.	Porphyrin and chlorophyll metabolism (ko00860)	[H]	Coenzyme transport and metabolism	Ferrochelatase	Ferrochelatase-2, chloroplastic OS=Oryza sativa subsp. japonica OX=39947 GN=Os05g0361200 PE=2 SV=1	--	--	hypothetical protein E2562_018497 [Oryza meyeriana var. granulata]
PH02Gene42891	--	--	Molecular Function: NAD+ kinase activity (GO:0003951);; Molecular Function: diacylglycerol kinase activity (GO:0004143);; Molecular Function: ATP binding (GO:0005524);; Biological Process: defense response (GO:0006952);; Biological Process: protein kinase C-activating G-protein coupled receptor signaling pathway (GO:0007205);;	K00901|3.9e-200|bdi:100822250|K00901 diacylglycerol kinase (ATP) [EC:2.7.1.107] | (RefSeq) diacylglycerol kinase 3	Phosphatidylinositol signaling system (ko04070)	[IT]	--	Diacylglycerol kinase catalytic domain	Diacylglycerol kinase 3 OS=Arabidopsis thaliana OX=3702 GN=DGK3 PE=1 SV=1	--	--	diacylglycerol kinase 3 [Brachypodium distachyon]
PH02Gene37409	--	--	Biological Process: reproduction (GO:0000003);; Biological Process: developmental process involved in reproduction (GO:0003006);; Cellular Component: cellular_component (GO:0005575);; Cellular Component: intracellular (GO:0005622);; Cellular Component: cell (GO:0005623);; Cellular Component: cytoplasm (GO:0005737);; Biological Process: response to stress (GO:0006950);; Biological Process: respons…	--	--	--	--	--	Senescence-associated protein OSA15, chloroplastic OS=Oryza sativa subsp. japonica OX=39947 GN=OSA15 PE=1 SV=1	--	--	senescence-associated protein OSA15, chloroplastic isoform X2 [Brachypodium distachyon]
PH02Gene04393	[L]	Replication, recombination and repair	Biological Process: double-strand break repair via homologous recombination (GO:0000724);; Molecular Function: DNA binding (GO:0003677);; Molecular Function: ATP binding (GO:0005524);; Molecular Function: DNA-dependent ATPase activity (GO:0008094);; Cellular Component: Rad51B-Rad51C-Rad51D-XRCC2 complex (GO:0033063);;	K10869|4.5e-150|ats:109755681|K10869 RAD51-like protein 1 | (RefSeq) LOC109755681; DNA repair protein RAD51 homolog 2	Homologous recombination (ko03440)	[L]	Replication, recombination and repair	Rad51	DNA repair protein RAD51 homolog 2 OS=Arabidopsis thaliana OX=3702 GN=RAD51B PE=2 SV=2	--	--	hypothetical protein EJB05_34188, partial [Eragrostis curvula]
PH02Gene45037	--	--	Molecular Function: protein binding (GO:0005515);; Biological Process: regulation of transcription, DNA-templated (GO:0006355);; Biological Process: regulation of transcription from RNA polymerase II promoter (GO:0006357);; Biological Process: proteolysis (GO:0006508);; Biological Process: ubiquitin-dependent protein catabolic process (GO:0006511);; Biological Process: nitrogen compound metabolic…	K24348|2.5e-125|obr:102700748|K24348 UBX domain-containing protein 1/4 | (RefSeq) plant UBX domain-containing protein 11	Protein processing in endoplasmic reticulum (ko04141)	[R]	General function prediction only	UBX domain	Plant UBX domain-containing protein 11 OS=Arabidopsis thaliana OX=3702 GN=PUX11 PE=1 SV=2	--	--	PREDICTED: plant UBX domain-containing protein 11 [Oryza brachyantha]
PH02Gene10258	[G]	Carbohydrate transport and metabolism	Biological Process: polysaccharide catabolic process (GO:0000272);; Molecular Function: beta-amylase activity (GO:0016161);; Molecular Function: amylopectin maltohydrolase activity (GO:0102229);;	K01177|0.0e+00|osa:4328183|K01177 beta-amylase [EC:3.2.1.2] | (RefSeq) beta-amylase 8	Starch and sucrose metabolism (ko00500)	--	--	Glycosyl hydrolase family 14	Beta-amylase 8 OS=Arabidopsis thaliana OX=3702 GN=BAM8 PE=1 SV=1	--	--	beta-amylase 8 isoform X2 [Panicum hallii]
PH02Gene00904	--	--	Molecular Function: ATP binding (GO:0005524);; Molecular Function: 1-phosphatidylinositol-4-phosphate 5-kinase activity (GO:0016308);;	K00889|2.4e-44|sbi:8080810|K00889 1-phosphatidylinositol-4-phosphate 5-kinase [EC:2.7.1.68] | (RefSeq) phosphatidylinositol 4-phosphate 5-kinase 6	Endocytosis (ko04144)	[T]	Signal transduction mechanisms	Phosphatidylinositol-4-phosphate 5-Kinase	Phosphatidylinositol 4-phosphate 5-kinase 4 OS=Arabidopsis thaliana OX=3702 GN=PIP5K4 PE=4 SV=1	--	--	hypothetical protein OsJ_10889 [Oryza sativa Japonica Group]
PH02Gene46338	--	--	Molecular Function: mannosyltransferase activity (GO:0000030);; Molecular Function: molecular_function (GO:0003674);; Molecular Function: catalytic activity (GO:0003824);; Cellular Component: cellular_component (GO:0005575);; Cellular Component: intracellular (GO:0005622);; Cellular Component: cell (GO:0005623);; Cellular Component: cytoplasm (GO:0005737);; Cellular Component: Golgi apparatus (GO…	K20923|0.0e+00|dosa:Os08t0160500-01|K20923 mixed-linked glucan synthase [EC:2.4.1.-] | (RefSeq) Os08g0160500; Cellulose synthase family protein.	--	--	--	Cellulose synthase	Probable mixed-linked glucan synthase 6 OS=Oryza sativa subsp. japonica OX=39947 GN=CSLF6 PE=2 SV=1	--	--	hypothetical protein E2562_000334 [Oryza meyeriana var. granulata]
PH02Gene44341	--	--	Molecular Function: DNA binding (GO:0003677);; Cellular Component: transcription factor complex (GO:0005667);; Biological Process: red, far-red light phototransduction (GO:0009585);; Biological Process: jasmonic acid mediated signaling pathway (GO:0009867);; Biological Process: positive regulation of flower development (GO:0009911);; Biological Process: trichome branching (GO:0010091);; Biologica…	K15168|9.8e-264|bdi:100843505|K15168 mediator of RNA polymerase II transcription subunit 25 | (RefSeq) mediator of RNA polymerase II transcription subunit 25 isoform X2	--	--	--	Mediator complex subunit 25 von Willebrand factor type A	Mediator of RNA polymerase II transcription subunit 25 OS=Solanum lycopersicum OX=4081 GN=MED25 PE=1 SV=1	--	--	mediator of RNA polymerase II transcription subunit 25 isoform X2 [Brachypodium distachyon]
PH02Gene31310	--	--	Molecular Function: protein binding (GO:0005515);;	--	--	[R]	General function prediction only	Leucine Rich repeat	--	--	--	F-box/LRR-repeat protein 14-like isoform X1 [Aegilops tauschii subsp. tauschii]
PH02Gene35121	[V]	Defense mechanisms	Molecular Function: antiporter activity (GO:0015297);; Cellular Component: integral component of membrane (GO:0016021);; Molecular Function: xenobiotic transporter activity (GO:0042910);;	K20456|5.5e-85|smo:SELMODRAFT_417928|K20456 oxysterol-binding protein 1 | (RefSeq) hypothetical protein	--	[R]	General function prediction only	MatE	Protein DETOXIFICATION 42 OS=Arabidopsis thaliana OX=3702 GN=DTX42 PE=2 SV=2	--	--	protein DETOXIFICATION 42-like [Setaria viridis]
PH02Gene02875	--	--	Cellular Component: vacuole (GO:0005773);; Cellular Component: Golgi apparatus (GO:0005794);; Cellular Component: plasmodesma (GO:0009506);;	K19525|0.0e+00|bdi:100839715|K19525 vacuolar protein sorting-associated protein 13A/C | (RefSeq) uncharacterized protein LOC100839715	--	[U]	Intracellular trafficking, secretion, and vesicular transport	Vacuolar protein sorting-associated protein 62	--	--	--	uncharacterized protein LOC100839715 [Brachypodium distachyon]
PH02Gene24870	--	--	Cellular Component: P-body (GO:0000932);; Biological Process: deadenylation-independent decapping of nuclear-transcribed mRNA (GO:0031087);;	K12616|0.0e+00|dosa:Os06t0300800-01|K12616 enhancer of mRNA-decapping protein 4 | (RefSeq) Os06g0300800; Hypothetical conserved gene.	RNA degradation (ko03018)	[R]	General function prediction only	WD40 region of Ge1, enhancer of mRNA-decapping protein	Enhancer of mRNA-decapping protein 4 OS=Arabidopsis thaliana OX=3702 GN=VCS PE=1 SV=1	--	--	enhancer of mRNA-decapping protein 4 [Brachypodium distachyon]

## Sheet: Table S5
Table S5. 373 interactions of circRNA-miRNA
gene1	gene2
PeSac_1:26827162|26836979	novel_miR_81
PeSac_12:575389|604878	novel_miR_57
PeSac_12:575389|604878	novel_miR_140
PeSac_12:575389|604878	novel_miR_172
PeSac_12:575389|604878	novel_miR_25
PeSac_12:575389|604878	novel_miR_238
PeSac_14:106380370|106500046	novel_miR_122
PeSac_14:106380370|106500046	novel_miR_97
PeSac_14:106380370|106500046	novel_miR_304
PeSac_14:106380370|106500046	novel_miR_60
PeSac_14:106380370|106500046	novel_miR_295
PeSac_14:106380370|106500046	novel_miR_217
PeSac_14:106380370|106500046	novel_miR_196
PeSac_14:106380370|106500046	novel_miR_149
PeSac_14:106380370|106500046	novel_miR_200
PeSac_14:106380370|106500046	novel_miR_155
PeSac_14:106380370|106500046	novel_miR_289
PeSac_14:106380370|106500046	novel_miR_134
PeSac_14:106380370|106500046	novel_miR_320
PeSac_14:106380370|106500046	novel_miR_118
PeSac_14:106380370|106500046	novel_miR_337
PeSac_14:106380370|106500046	novel_miR_62
PeSac_14:106380370|106500046	novel_miR_152
PeSac_14:106380370|106500046	novel_miR_286
PeSac_14:106380370|106500046	novel_miR_219
PeSac_14:106380370|106500046	novel_miR_112
PeSac_14:106380370|106500046	novel_miR_209
PeSac_14:106380370|106500046	novel_miR_143
PeSac_14:106380370|106500046	novel_miR_255
PeSac_14:106380370|106500046	novel_miR_23
PeSac_14:106380370|106500046	novel_miR_184
PeSac_14:106380370|106500046	novel_miR_179
PeSac_14:106380370|106500046	novel_miR_224
PeSac_14:106380370|106500046	novel_miR_159
PeSac_14:106380370|106500046	novel_miR_54
PeSac_14:106380370|106500046	novel_miR_186
PeSac_14:106380370|106500046	novel_miR_174
PeSac_14:106380370|106500046	novel_miR_96
PeSac_14:106380370|106500046	novel_miR_303
PeSac_14:106380370|106500046	novel_miR_16
PeSac_14:106380370|106500046	novel_miR_135
PeSac_14:106380370|106500046	novel_miR_156
PeSac_14:106380370|106500046	novel_miR_252
PeSac_14:106380370|106500046	novel_miR_39
PeSac_14:106380370|106500046	novel_miR_170
PeSac_14:106380370|106500046	novel_miR_76
PeSac_14:106380370|106500046	novel_miR_326
PeSac_14:106380370|106500046	novel_miR_227
PeSac_14:106380370|106500046	novel_miR_294
PeSac_14:106380370|106500046	novel_miR_84
PeSac_14:106380370|106500046	novel_miR_322
PeSac_14:106380370|106500046	novel_miR_253
PeSac_14:23313256|23379716	novel_miR_223
PeSac_15:20709314|20771808	novel_miR_122
PeSac_15:20709314|20771808	novel_miR_304
PeSac_15:20709314|20771808	novel_miR_45
PeSac_15:20709314|20771808	novel_miR_217
PeSac_15:20709314|20771808	novel_miR_196
PeSac_15:20709314|20771808	novel_miR_149
PeSac_15:20709314|20771808	novel_miR_200
PeSac_15:20709314|20771808	novel_miR_155
PeSac_15:20709314|20771808	novel_miR_134
PeSac_15:20709314|20771808	novel_miR_320
PeSac_15:20709314|20771808	novel_miR_118
PeSac_15:20709314|20771808	novel_miR_337
PeSac_15:20709314|20771808	novel_miR_62
PeSac_15:20709314|20771808	novel_miR_329
PeSac_15:20709314|20771808	novel_miR_286
PeSac_15:20709314|20771808	novel_miR_219
PeSac_15:20709314|20771808	novel_miR_112
PeSac_15:20709314|20771808	novel_miR_209
PeSac_15:20709314|20771808	novel_miR_143
PeSac_15:20709314|20771808	novel_miR_23
PeSac_15:20709314|20771808	novel_miR_179
PeSac_15:20709314|20771808	novel_miR_224
PeSac_15:20709314|20771808	novel_miR_159
PeSac_15:20709314|20771808	novel_miR_54
PeSac_15:20709314|20771808	novel_miR_6
PeSac_15:20709314|20771808	novel_miR_186
PeSac_15:20709314|20771808	novel_miR_174
PeSac_15:20709314|20771808	novel_miR_96
PeSac_15:20709314|20771808	novel_miR_303
PeSac_15:20709314|20771808	novel_miR_156
PeSac_15:20709314|20771808	novel_miR_252
PeSac_15:20709314|20771808	novel_miR_39
PeSac_15:20709314|20771808	novel_miR_278
PeSac_15:20709314|20771808	novel_miR_76
PeSac_15:20709314|20771808	novel_miR_326
PeSac_15:20709314|20771808	novel_miR_69
PeSac_15:20709314|20771808	novel_miR_294
PeSac_15:20709314|20771808	novel_miR_84
PeSac_15:20709314|20771808	novel_miR_322
PeSac_15:20709314|20771808	novel_miR_253
PeSac_16:120805139|120809954	novel_miR_10
PeSac_16:4086858|4148319	novel_miR_217
PeSac_16:4086858|4148319	novel_miR_149
PeSac_16:4086858|4148319	novel_miR_208
PeSac_16:4086858|4148319	novel_miR_118
PeSac_16:4086858|4148319	novel_miR_329
PeSac_16:4086858|4148319	novel_miR_332
PeSac_16:4086858|4148319	novel_miR_209
PeSac_16:4086858|4148319	novel_miR_151
PeSac_16:4086858|4148319	novel_miR_23
PeSac_16:4086858|4148319	novel_miR_159
PeSac_16:4086858|4148319	novel_miR_54
PeSac_16:4086858|4148319	novel_miR_6
PeSac_16:4086858|4148319	novel_miR_330
PeSac_16:4086858|4148319	novel_miR_156
PeSac_16:4086858|4148319	novel_miR_252
PeSac_16:4086858|4148319	novel_miR_278
PeSac_16:4086858|4148319	novel_miR_294
PeSac_16:4086858|4148319	novel_miR_253
PeSac_16:91456628|91457950	novel_miR_240
PeSac_18:39213317|39217431	novel_miR_118
PeSac_18:39213317|39217431	novel_miR_135
PeSac_18:39213317|39217431	novel_miR_252
PeSac_22:3876919|3942899	novel_miR_304
PeSac_22:3876919|3942899	novel_miR_217
PeSac_22:3876919|3942899	novel_miR_155
PeSac_22:3876919|3942899	novel_miR_289
PeSac_22:3876919|3942899	novel_miR_331
PeSac_22:3876919|3942899	novel_miR_230
PeSac_22:3876919|3942899	novel_miR_118
PeSac_22:3876919|3942899	novel_miR_209
PeSac_22:3876919|3942899	novel_miR_255
PeSac_22:3876919|3942899	novel_miR_23
PeSac_22:3876919|3942899	novel_miR_242
PeSac_22:3876919|3942899	novel_miR_224
PeSac_22:3876919|3942899	novel_miR_159
PeSac_22:3876919|3942899	novel_miR_54
PeSac_22:3876919|3942899	novel_miR_206
PeSac_22:3876919|3942899	novel_miR_135
PeSac_22:3876919|3942899	novel_miR_156
PeSac_22:3876919|3942899	novel_miR_252
PeSac_22:3876919|3942899	novel_miR_22
PeSac_22:3876919|3942899	novel_miR_246
PeSac_22:3876919|3942899	novel_miR_278
PeSac_22:3876919|3942899	novel_miR_294
PeSac_22:3876919|3942899	novel_miR_253
PeSac_22:3876919|3942899	novel_miR_73
PeSac_22:3876919|3942899	novel_miR_272
PeSac_22:59261348|59291238	novel_miR_217
PeSac_22:59261348|59291238	novel_miR_24
PeSac_22:59261348|59291238	novel_miR_289
PeSac_22:59261348|59291238	novel_miR_331
PeSac_22:59261348|59291238	novel_miR_208
PeSac_22:59261348|59291238	novel_miR_23
PeSac_22:59261348|59291238	novel_miR_159
PeSac_22:59261348|59291238	novel_miR_54
PeSac_22:59261348|59291238	novel_miR_26
PeSac_22:59261348|59291238	novel_miR_156
PeSac_22:59261348|59291238	novel_miR_110
PeSac_22:59261348|59291238	novel_miR_22
PeSac_22:59261348|59291238	novel_miR_272
PeSac_23:44325926|44363359	novel_miR_122
PeSac_23:44325926|44363359	novel_miR_304
PeSac_23:44325926|44363359	novel_miR_217
PeSac_23:44325926|44363359	novel_miR_196
PeSac_23:44325926|44363359	novel_miR_149
PeSac_23:44325926|44363359	novel_miR_200
PeSac_23:44325926|44363359	novel_miR_155
PeSac_23:44325926|44363359	novel_miR_289
PeSac_23:44325926|44363359	novel_miR_134
PeSac_23:44325926|44363359	novel_miR_320
PeSac_23:44325926|44363359	novel_miR_118
PeSac_23:44325926|44363359	novel_miR_337
PeSac_23:44325926|44363359	novel_miR_62
PeSac_23:44325926|44363359	novel_miR_329
PeSac_23:44325926|44363359	novel_miR_286
PeSac_23:44325926|44363359	novel_miR_219
PeSac_23:44325926|44363359	novel_miR_112
PeSac_23:44325926|44363359	novel_miR_209
PeSac_23:44325926|44363359	novel_miR_143
PeSac_23:44325926|44363359	novel_miR_23
PeSac_23:44325926|44363359	novel_miR_179
PeSac_23:44325926|44363359	novel_miR_224
PeSac_23:44325926|44363359	novel_miR_159
PeSac_23:44325926|44363359	novel_miR_6
PeSac_23:44325926|44363359	novel_miR_186
PeSac_23:44325926|44363359	novel_miR_174
PeSac_23:44325926|44363359	novel_miR_96
PeSac_23:44325926|44363359	novel_miR_303
PeSac_23:44325926|44363359	novel_miR_234
PeSac_23:44325926|44363359	novel_miR_135
PeSac_23:44325926|44363359	novel_miR_252
PeSac_23:44325926|44363359	novel_miR_39
PeSac_23:44325926|44363359	novel_miR_22
PeSac_23:44325926|44363359	novel_miR_76
PeSac_23:44325926|44363359	novel_miR_326
PeSac_23:44325926|44363359	novel_miR_294
PeSac_23:44325926|44363359	novel_miR_84
PeSac_23:44325926|44363359	novel_miR_273
PeSac_23:44325926|44363359	novel_miR_253
PeSac_23:44325926|44363359	novel_miR_73
PeSac_24:10801870|10821990	novel_miR_323
PeSac_24:10801870|10821990	novel_miR_289
PeSac_24:10801870|10821990	novel_miR_193
PeSac_24:10801870|10821990	novel_miR_118
PeSac_24:10801870|10821990	novel_miR_135
PeSac_24:10801870|10821990	novel_miR_252
PeSac_24:46482203|46658452	novel_miR_122
PeSac_24:46482203|46658452	novel_miR_290
PeSac_24:46482203|46658452	novel_miR_304
PeSac_24:46482203|46658452	novel_miR_195
PeSac_24:46482203|46658452	novel_miR_236
PeSac_24:46482203|46658452	novel_miR_217
PeSac_24:46482203|46658452	novel_miR_196
PeSac_24:46482203|46658452	novel_miR_149
PeSac_24:46482203|46658452	novel_miR_200
PeSac_24:46482203|46658452	novel_miR_211
PeSac_24:46482203|46658452	novel_miR_155
PeSac_24:46482203|46658452	novel_miR_289
PeSac_24:46482203|46658452	novel_miR_134
PeSac_24:46482203|46658452	novel_miR_331
PeSac_24:46482203|46658452	novel_miR_320
PeSac_24:46482203|46658452	novel_miR_126
PeSac_24:46482203|46658452	novel_miR_337
PeSac_24:46482203|46658452	novel_miR_62
PeSac_24:46482203|46658452	novel_miR_329
PeSac_24:46482203|46658452	novel_miR_286
PeSac_24:46482203|46658452	novel_miR_219
PeSac_24:46482203|46658452	novel_miR_112
PeSac_24:46482203|46658452	novel_miR_332
PeSac_24:46482203|46658452	novel_miR_209
PeSac_24:46482203|46658452	novel_miR_143
PeSac_24:46482203|46658452	novel_miR_218
PeSac_24:46482203|46658452	novel_miR_255
PeSac_24:46482203|46658452	novel_miR_23
PeSac_24:46482203|46658452	novel_miR_179
PeSac_24:46482203|46658452	novel_miR_282
PeSac_24:46482203|46658452	novel_miR_224
PeSac_24:46482203|46658452	novel_miR_159
PeSac_24:46482203|46658452	novel_miR_54
PeSac_24:46482203|46658452	novel_miR_6
PeSac_24:46482203|46658452	novel_miR_161
PeSac_24:46482203|46658452	novel_miR_186
PeSac_24:46482203|46658452	novel_miR_174
PeSac_24:46482203|46658452	novel_miR_96
PeSac_24:46482203|46658452	novel_miR_303
PeSac_24:46482203|46658452	novel_miR_330
PeSac_24:46482203|46658452	novel_miR_86
PeSac_24:46482203|46658452	novel_miR_135
PeSac_24:46482203|46658452	novel_miR_260
PeSac_24:46482203|46658452	novel_miR_297
PeSac_24:46482203|46658452	novel_miR_156
PeSac_24:46482203|46658452	novel_miR_252
PeSac_24:46482203|46658452	novel_miR_81
PeSac_24:46482203|46658452	novel_miR_39
PeSac_24:46482203|46658452	novel_miR_22
PeSac_24:46482203|46658452	novel_miR_278
PeSac_24:46482203|46658452	novel_miR_76
PeSac_24:46482203|46658452	novel_miR_326
PeSac_24:46482203|46658452	novel_miR_294
PeSac_24:46482203|46658452	novel_miR_84
PeSac_24:46482203|46658452	novel_miR_20
PeSac_24:46482203|46658452	novel_miR_270
PeSac_24:46482203|46658452	novel_miR_322
PeSac_24:46482203|46658452	novel_miR_253
PeSac_24:46482203|46658452	novel_miR_73
PeSac_24:46482203|46658452	novel_miR_212
PeSac_24:46482203|46658452	novel_miR_272
PeSac_24:46482203|46658452	novel_miR_71
PeSac_24:64562659|64682964	novel_miR_223
PeSac_24:64562659|64682964	novel_miR_38
PeSac_24:64562659|64682964	novel_miR_151
PeSac_24:64562659|64682964	novel_miR_92
PeSac_24:64562659|64682964	novel_miR_198
PeSac_3:72778578|72823280	novel_miR_60
PeSac_3:72778578|72823280	novel_miR_192
PeSac_4:24750186|24761463	novel_miR_66
PeSac_4:24750186|24761463	novel_miR_46
PeSac_4:24750186|24761463	novel_miR_190
PeSac_5:44544095|44564294	novel_miR_85
PeSac_5:44544095|44564294	novel_miR_100
PeSac_5:44544095|44564294	novel_miR_26
PeSac_5:44544095|44564294	novel_miR_311
PeSac_6:12316320|12372905	novel_miR_122
PeSac_6:12316320|12372905	novel_miR_304
PeSac_6:12316320|12372905	novel_miR_45
PeSac_6:12316320|12372905	novel_miR_196
PeSac_6:12316320|12372905	novel_miR_149
PeSac_6:12316320|12372905	novel_miR_200
PeSac_6:12316320|12372905	novel_miR_155
PeSac_6:12316320|12372905	novel_miR_289
PeSac_6:12316320|12372905	novel_miR_134
PeSac_6:12316320|12372905	novel_miR_320
PeSac_6:12316320|12372905	novel_miR_118
PeSac_6:12316320|12372905	novel_miR_337
PeSac_6:12316320|12372905	novel_miR_62
PeSac_6:12316320|12372905	novel_miR_286
PeSac_6:12316320|12372905	novel_miR_219
PeSac_6:12316320|12372905	novel_miR_112
PeSac_6:12316320|12372905	novel_miR_332
PeSac_6:12316320|12372905	novel_miR_209
PeSac_6:12316320|12372905	novel_miR_143
PeSac_6:12316320|12372905	novel_miR_255
PeSac_6:12316320|12372905	novel_miR_179
PeSac_6:12316320|12372905	novel_miR_224
PeSac_6:12316320|12372905	novel_miR_54
PeSac_6:12316320|12372905	novel_miR_186
PeSac_6:12316320|12372905	novel_miR_174
PeSac_6:12316320|12372905	novel_miR_96
PeSac_6:12316320|12372905	novel_miR_303
PeSac_6:12316320|12372905	novel_miR_330
PeSac_6:12316320|12372905	novel_miR_156
PeSac_6:12316320|12372905	novel_miR_252
PeSac_6:12316320|12372905	novel_miR_39
PeSac_6:12316320|12372905	novel_miR_22
PeSac_6:12316320|12372905	novel_miR_278
PeSac_6:12316320|12372905	novel_miR_76
PeSac_6:12316320|12372905	novel_miR_326
PeSac_6:12316320|12372905	novel_miR_294
PeSac_6:12316320|12372905	novel_miR_84
PeSac_6:12316320|12372905	novel_miR_40
PeSac_6:12316320|12372905	novel_miR_198
PeSac_8:8520|22428	novel_miR_139
PeSac_8:8520|22428	novel_miR_205
PeSac_8:8520|22428	novel_miR_176
PeSac_8:8520|22428	novel_miR_300
PeSac_8:8520|22428	novel_miR_307
PeSac_8:8520|22428	zma-miR168b-3p
PeSac_8:8520|22428	novel_miR_13
PeSac_8:8520|22428	novel_miR_249
PeSac_8:8520|22428	novel_miR_314
PeSac_8:8520|22428	novel_miR_5
PeSac_8:8520|22428	novel_miR_29
PeSac_13:8899152|8934324	novel_miR_126
PeSac_13:8899152|8934324	novel_miR_282
PeSac_13:8899152|8934324	novel_miR_195
PeSac_13:8899152|8934324	novel_miR_297
PeSac_13:8899152|8934324	novel_miR_20
PeSac_13:8899152|8934324	novel_miR_161
PeSac_13:8899152|8934324	novel_miR_236
PeSac_8:11244239|11311465	novel_miR_122
PeSac_8:11244239|11311465	novel_miR_304
PeSac_8:11244239|11311465	novel_miR_217
PeSac_8:11244239|11311465	novel_miR_196
PeSac_8:11244239|11311465	novel_miR_223
PeSac_8:11244239|11311465	novel_miR_200
PeSac_8:11244239|11311465	novel_miR_155
PeSac_8:11244239|11311465	novel_miR_24
PeSac_8:11244239|11311465	novel_miR_134
PeSac_8:11244239|11311465	novel_miR_320
PeSac_8:11244239|11311465	novel_miR_208
PeSac_8:11244239|11311465	novel_miR_118
PeSac_8:11244239|11311465	novel_miR_337
PeSac_8:11244239|11311465	novel_miR_62
PeSac_8:11244239|11311465	novel_miR_286
PeSac_8:11244239|11311465	novel_miR_219
PeSac_8:11244239|11311465	novel_miR_160
PeSac_8:11244239|11311465	novel_miR_112
PeSac_8:11244239|11311465	novel_miR_209
PeSac_8:11244239|11311465	novel_miR_143
PeSac_8:11244239|11311465	novel_miR_255
PeSac_8:11244239|11311465	novel_miR_23
PeSac_8:11244239|11311465	novel_miR_179
PeSac_8:11244239|11311465	novel_miR_296
PeSac_8:11244239|11311465	novel_miR_224
PeSac_8:11244239|11311465	novel_miR_159
PeSac_8:11244239|11311465	novel_miR_54
PeSac_8:11244239|11311465	novel_miR_26
PeSac_8:11244239|11311465	zma-miR168b-3p
PeSac_8:11244239|11311465	novel_miR_186
PeSac_8:11244239|11311465	novel_miR_174
PeSac_8:11244239|11311465	novel_miR_96
PeSac_8:11244239|11311465	novel_miR_303
PeSac_8:11244239|11311465	novel_miR_135
PeSac_8:11244239|11311465	novel_miR_156
PeSac_8:11244239|11311465	novel_miR_39
PeSac_8:11244239|11311465	novel_miR_76
PeSac_8:11244239|11311465	novel_miR_326
PeSac_8:11244239|11311465	novel_miR_84
PeSac_8:11244239|11311465	novel_miR_253

## Sheet: Table S6
Table S6. Information of DEC-DEG-DEM pairs
miRNAs	circRNAs	mRNAs	Correlation of circRNA and mRNA	P value of correlations
novel_miR_151	PeSac_16:4086858|4148319	PH02Gene01167	0.947574	0.00010318
novel_miR_151	PeSac_16:4086858|4148319	PH02Gene38118	0.908952	0.000685331
novel_miR_151	PeSac_16:4086858|4148319	PH02Gene18762	0.906624	0.000746906
novel_miR_151	PeSac_16:4086858|4148319	PH02Gene10277	0.902461	0.000866441
novel_miR_151	PeSac_16:4086858|4148319	PH02Gene18798	0.943603	0.000132699
novel_miR_151	PeSac_16:4086858|4148319	PH02Gene13108	0.917833	0.000482796
novel_miR_151	PeSac_16:4086858|4148319	PH02Gene08257	0.947687	0.000102421
novel_miR_151	PeSac_16:4086858|4148319	PH02Gene37648	0.94851	9.69649e-05
novel_miR_151	PeSac_16:4086858|4148319	PH02Gene22849	0.975091	7.83792e-06
novel_miR_242	PeSac_22:3876919|3942899	PH02Gene16059	0.918576	0.000468034
novel_miR_242	PeSac_22:3876919|3942899	PH02Gene08329	0.922449	0.000396179
novel_miR_242	PeSac_22:3876919|3942899	PH02Gene26491	0.905369	0.000781631
novel_miR_242	PeSac_22:3876919|3942899	PH02Gene26874	0.944132	0.000128465
novel_miR_242	PeSac_22:3876919|3942899	PH02Gene28568	0.940666	0.000158043
novel_miR_242	PeSac_22:3876919|3942899	PH02Gene13097	0.911528	0.000621441
novel_miR_242	PeSac_22:3876919|3942899	PH02Gene33528	0.938302	0.000180777
novel_miR_242	PeSac_22:3876919|3942899	PH02Gene29124	0.957118	5.15531e-05
novel_miR_242	PeSac_22:3876919|3942899	PH02Gene44277	0.937273	0.00019135
novel_miR_242	PeSac_22:3876919|3942899	PH02Gene12605	0.92203	0.00040355
novel_miR_26	PeSac_22:59261348|59291238	PH02Gene27446	0.937913	0.000184729
novel_miR_260	PeSac_24:46482203|46658452	PH02Gene48395	0.921265	0.000417251
novel_miR_260	PeSac_24:46482203|46658452	PH02Gene21576	0.930023	0.00027859
novel_miR_260	PeSac_24:46482203|46658452	PH02Gene25665	0.96612	2.28003e-05
novel_miR_81	PeSac_24:46482203|46658452	PH02Gene03998	0.965095	2.52825e-05
novel_miR_81	PeSac_24:46482203|46658452	PH02Gene30240	0.981364	2.8569e-06
novel_miR_81	PeSac_24:46482203|46658452	PH02Gene37941	0.907128	0.000733241
novel_miR_81	PeSac_24:46482203|46658452	PH02Gene33698	0.926174	0.000334712
novel_miR_81	PeSac_24:46482203|46658452	PH02Gene06112	0.92928	0.00028886
novel_miR_156	PeSac_6:12316320|12372905	PH02Gene35622	0.921832	0.000407061
novel_miR_198	PeSac_6:12316320|12372905	PH02Gene48279	0.926361	0.000331823
novel_miR_198	PeSac_6:12316320|12372905	PH02Gene13252	0.965401	2.45221e-05
novel_miR_198	PeSac_6:12316320|12372905	PH02Gene06142	0.944403	0.000126329
novel_miR_54	PeSac_6:12316320|12372905	PH02Gene35622	0.921832	0.000407061

## Sheet: Table S7
Table S7. Functation annonation of 32 DEGs from eight databases.
#GeneID	COG_class	COG_class_annotation	GO_annotation	KEGG_annotation	KOG_class	KOG_class_annotation	Pfam_annotation	Swissprot_annotation	TrEMBL_annotation	nr_annotation
PH02Gene01167	[T]	Signal transduction mechanisms	--	--	[T]	Signal transduction mechanisms	Protein kinase domain;; Protein tyrosine kinase;; Wall-associated receptor kinase galacturonan-binding	Wall-associated receptor kinase-like 14 (Precursor) GN=WAKL14 OS=Arabidopsis thaliana (Mouse-ear cress) PE=2 SV=2	Putative uncharacterized protein {ECO:0000313|EMBL:EAY83755.1} OS=Oryza sativa subsp. indica (Rice) PE=3 SV=1	PREDICTED: wall-associated receptor kinase-like 14-like isoform X2 [Setaria italica]
PH02Gene38118	[M]	Cell wall/membrane/envelope biogenesis	Molecular Function: protein serine/threonine kinase activity (GO:0004674);; Molecular Function: ATP binding (GO:0005524);; Biological Process: protein phosphorylation (GO:0006468);;	--	[T]	Signal transduction mechanisms	Protein kinase domain;; Protein tyrosine kinase	Probable LRR receptor-like serine/threonine-protein kinase At1g56140 (Precursor) GN=At1g56140 OS=Arabidopsis thaliana (Mouse-ear cress) PE=2 SV=2	Uncharacterized protein {ECO:0000313|EnsemblPlants:Traes_6BS_2996C7AD8.1} OS=Triticum aestivum (Wheat) PE=3 SV=1	serine/threonine protein kinase Stpk-B [Triticum aestivum]
PH02Gene18762	[F]	Nucleotide transport and metabolism	--	--	--	--	Phosphorylase superfamily	Bark storage protein A (Precursor) GN=BSPA OS=Populus deltoides (Eastern poplar) PE=2 SV=1	Uncharacterized protein {ECO:0000313|EnsemblPlants:Si024797m} OS=Setaria italica (Foxtail millet) PE=4 SV=1	PREDICTED: bark storage protein A-like [Setaria italica]
PH02Gene10277	--	--	--	--	--	--	--	--	Uncharacterized protein {ECO:0000313|EnsemblPlants:OB02G37410.1} OS=Oryza brachyantha PE=4 SV=1	hypothetical protein TRIUR3_15225 [Triticum urartu]
PH02Gene18798	[G]	Carbohydrate transport and metabolism	Molecular Function: catalytic activity (GO:0003824);; Biological Process: trehalose biosynthetic process (GO:0005992);;	K16055|0.0|osa:4324423|K16055 trehalose 6-phosphate synthase/phosphatase [EC:2.4.1.15 3.1.3.12] | (RefSeq) probable alpha,alpha-trehalose-phosphate synthase [UDP-forming] 7	[G]	Carbohydrate transport and metabolism	Glycosyltransferase family 20;; Trehalose-phosphatase;; haloacid dehalogenase-like hydrolase	Probable alpha,alpha-trehalose-phosphate synthase [UDP-forming] 7 GN=T2D23.11 OS=Arabidopsis thaliana (Mouse-ear cress) PE=1 SV=1	Uncharacterized protein {ECO:0000313|EnsemblPlants:BRADI4G41580.1} OS=Brachypodium distachyon (Purple false brome) PE=4 SV=1	PREDICTED: probable alpha,alpha-trehalose-phosphate synthase [UDP-forming] 7 [Brachypodium distachyon]
PH02Gene13108	[F]	Nucleotide transport and metabolism	Molecular Function: nucleoside diphosphate kinase activity (GO:0004550);; Molecular Function: ATP binding (GO:0005524);; Cellular Component: vacuole (GO:0005773);; Cellular Component: peroxisome (GO:0005777);; Cellular Component: plasma membrane (GO:0005886);; Biological Process: nucleoside diphosphate phosphorylation (GO:0006165);; Biological Process: GTP biosynthetic process (GO:0006183);; Biol…	K00940|8e-102|sbi:SORBI_02g033710|K00940 nucleoside-diphosphate kinase [EC:2.7.4.6] | (RefSeq) SORBIDRAFT_02g033710, Sb02g033710; hypothetical protein	[F]	Nucleotide transport and metabolism	Nucleoside diphosphate kinase	Nucleoside diphosphate kinase 1 OS=Oryza sativa subsp. japonica (Rice) PE=1 SV=1	Nucleoside diphosphate kinase {ECO:0000256|RuleBase:RU004013} OS=Sorghum bicolor (Sorghum) PE=3 SV=1	hypothetical protein SORBIDRAFT_02g033710 [Sorghum bicolor]
PH02Gene08257	--	--	--	--	--	--	Helix-loop-helix DNA-binding domain	Transcription factor PIF5 GN=F17J16.110 OS=Arabidopsis thaliana (Mouse-ear cress) PE=1 SV=1	Uncharacterized protein {ECO:0000313|EnsemblPlants:Si030028m} OS=Setaria italica (Foxtail millet) PE=4 SV=1	PREDICTED: transcription factor PIF4-like [Setaria italica]
PH02Gene37648	[E]	Amino acid transport and metabolism	--	K09646|0.0|osa:4346323|K09646 serine carboxypeptidase 1 [EC:3.4.16.-] | (RefSeq) serine carboxypeptidase-like 51	[O]	Posttranslational modification, protein turnover, chaperones	Serine carboxypeptidase	Serine carboxypeptidase-like 51 (Precursor) GN=SCPL51 OS=Arabidopsis thaliana (Mouse-ear cress) PE=2 SV=2	Serine carboxypeptidase-like 51 {ECO:0000313|EMBL:EMT10745.1} OS=Aegilops tauschii (Tausch's goatgrass) PE=4 SV=1	Serine carboxypeptidase-like 51 [Aegilops tauschii]
PH02Gene22849	--	--	--	--	--	--	--	--	Uncharacterized protein {ECO:0000313|EMBL:AGT17036.1} OS=Saccharum hybrid cultivar R570 PE=4 SV=1	hypothetical protein SHCRBa_257_A20_F_30 [Saccharum hybrid cultivar R570]
PH02Gene16059	[S]	Function unknown	--	--	--	--	OPT oligopeptide transporter protein	Probable metal-nicotianamine transporter YSL5 GN=OSJNBa0055C08.2 OS=Oryza sativa subsp. japonica (Rice) PE=2 SV=3	OSIGBa0132D06.3 protein {ECO:0000313|EMBL:CAH66437.1} OS=Oryza sativa (Rice) PE=4 SV=1	OSJNBa0055C08.2 [Oryza sativa Japonica Group]
PH02Gene08329	--	;;	--	--	--	--	Protein kinase domain;; Protein tyrosine kinase;; D-mannose binding lectin;; S-locus glycoprotein family;; PAN-like domain	G-type lectin S-receptor-like serine/threonine-protein kinase At1g34300 (Precursor) GN=At1g34300 OS=Arabidopsis thaliana (Mouse-ear cress) PE=2 SV=1	Serine/threonine-protein kinase {ECO:0000256|PIRNR:PIRNR000641} OS=Setaria italica (Foxtail millet) PE=3 SV=1	PREDICTED: G-type lectin S-receptor-like serine/threonine-protein kinase At1g34300-like [Setaria italica]
PH02Gene26491	[M]	Cell wall/membrane/envelope biogenesis	Biological Process: response to hypoxia (GO:0001666);; Cellular Component: cytosol (GO:0005829);; Biological Process: starch metabolic process (GO:0005982);; Biological Process: sucrose metabolic process (GO:0005985);; Biological Process: biosynthetic process (GO:0009058);; Cellular Component: plant-type cell wall (GO:0009505);; Biological Process: seed maturation (GO:0010431);; Cellular Componen…	K00695|0.0|osa:4332788|K00695 sucrose synthase [EC:2.4.1.13] | (RefSeq) OsJ_10783, OsSUS4, SUS4; sucrose synthase 4	[M]	Cell wall/membrane/envelope biogenesis	Sucrose synthase;; Glycosyl transferases group 1	Sucrose synthase 4 GN=OsJ_10783 OS=Oryza sativa subsp. japonica (Rice) PE=2 SV=1	Sucrose synthase {ECO:0000256|RuleBase:RU280817} OS=Oryza sativa subsp. japonica (Rice) PE=2 SV=1	Os03g0340500 [Oryza sativa Japonica Group]
PH02Gene26874	[E]	Amino acid transport and metabolism	--	K01592|0.0|sbi:SORBI_07g003020|K01592 tyrosine decarboxylase [EC:4.1.1.25] | (RefSeq) SORBIDRAFT_07g003020, Sb07g003020; hypothetical protein	[E]	Amino acid transport and metabolism	Pyridoxal-dependent decarboxylase conserved domain	Aromatic-L-amino-acid decarboxylase GN=TDC OS=Catharanthus roseus (Madagascar periwinkle) PE=2 SV=1	Uncharacterized protein {ECO:0000313|EMBL:AFW61265.1, ECO:0000313|EnsemblPlants:AC196412.3_FGP001} OS=Zea mays (Maize) PE=3 SV=1	PREDICTED: aromatic-L-amino-acid decarboxylase-like [Zea mays]
PH02Gene28568	Phosphoserine aminotransferase	;;	Molecular Function: O-phospho-L-serine:2-oxoglutarate aminotransferase activity (GO:0004648);; Biological Process: L-serine biosynthetic process (GO:0006564);; Molecular Function: pyridoxal phosphate binding (GO:0030170);;	K00831|0.0|zma:100284817|K00831 phosphoserine aminotransferase [EC:2.6.1.52] | (RefSeq) gpm584, GRMZM2G300801, psat1; uncharacterized LOC100284817	[HE]	--	Aminotransferase class-V	Phosphoserine aminotransferase 1, chloroplastic (Precursor) GN=PSAT1 OS=Arabidopsis thaliana (Mouse-ear cress) PE=1 SV=1	Phosphoserine aminotransferase {ECO:0000256|RuleBase:RU004505} OS=Brachypodium distachyon (Purple false brome) PE=3 SV=1	PREDICTED: phosphoserine aminotransferase 1, chloroplastic-like [Brachypodium distachyon]
PH02Gene13097	[G]	Carbohydrate transport and metabolism	Biological Process: metabolic process (GO:0008152);; Molecular Function: transferase activity, transferring hexosyl groups (GO:0016758);;	--	[GC]	--	UDP-glucoronosyl and UDP-glucosyl transferase	7-deoxyloganetic acid glucosyltransferase GN=UGT709C2 OS=Catharanthus roseus (Madagascar periwinkle) PE=1 SV=1	Uncharacterized protein {ECO:0000313|EnsemblPlants:MLOC_31124.1} OS=Hordeum vulgare var. distichum (Domesticated barley) PE=3 SV=1	hypothetical protein OsI_26038 [Oryza sativa Indica Group]
PH02Gene33528	--	--	--	K01183|2e-140|zma:100274481|K01183 chitinase [EC:3.2.1.14] | (RefSeq) GRMZM2G162359; uncharacterized LOC100274481	[M]	Cell wall/membrane/envelope biogenesis	Glycosyl hydrolases family 18	Xylanase inhibitor protein 1 (Precursor) GN=XIPI OS=Triticum aestivum (Wheat) PE=1 SV=2	Uncharacterized protein {ECO:0000313|EnsemblPlants:ORGLA06G0128200.1} OS=Oryza glaberrima (African rice) PE=3 SV=1	PREDICTED: xylanase inhibitor protein 1-like [Setaria italica]
PH02Gene29124	Cytochrome P450	;;	--	--	[Q]	Secondary metabolites biosynthesis, transport and catabolism	Cytochrome P450	Cytochrome P450 71A1 GN=CYP71A1 OS=Persea americana (Avocado) PE=1 SV=2	Uncharacterized protein {ECO:0000313|EnsemblPlants:MLOC_75273.1} OS=Hordeum vulgare var. distichum (Domesticated barley) PE=3 SV=1	PREDICTED: cytochrome P450 71A1-like [Brachypodium distachyon]
PH02Gene44277	--	--	Molecular Function: transferase activity, transferring acyl groups other than amino-acyl groups (GO:0016747);;	--	--	--	Transferase family		Putative uncharacterized protein {ECO:0000313|EMBL:EAZ09943.1} OS=Oryza sativa subsp. indica (Rice) PE=4 SV=1	hypothetical protein OsI_32242 [Oryza sativa Indica Group]
PH02Gene12605	[E]	Amino acid transport and metabolism	--	K01592|0.0|sbi:SORBI_07g003020|K01592 tyrosine decarboxylase [EC:4.1.1.25] | (RefSeq) SORBIDRAFT_07g003020, Sb07g003020; hypothetical protein	[E]	Amino acid transport and metabolism	Pyridoxal-dependent decarboxylase conserved domain	Aromatic-L-amino-acid decarboxylase GN=TDC OS=Catharanthus roseus (Madagascar periwinkle) PE=2 SV=1	Uncharacterized protein {ECO:0000313|EnsemblPlants:Si026232m} OS=Setaria italica (Foxtail millet) PE=3 SV=1	PREDICTED: aromatic-L-amino-acid decarboxylase-like [Setaria italica]
PH02Gene27446	--	--	--	--	--	--	NB-ARC domain	Putative disease resistance protein RGA3 GN=RGA3 OS=Solanum bulbocastanum (Wild potato) PE=2 SV=2	Putative disease resistance RPP13-like protein 1 {ECO:0000313|EMBL:EMT15597.1} OS=Aegilops tauschii (Tausch's goatgrass) PE=4 SV=1	Putative disease resistance RPP13-like protein 1 [Aegilops tauschii]
PH02Gene48395	--	--	--	--	--	--	Myb-like DNA-binding domain	Putative Myb family transcription factor At1g14600 GN=At1g14600 OS=Arabidopsis thaliana (Mouse-ear cress) PE=2 SV=2	Uncharacterized protein {ECO:0000313|EnsemblPlants:BRADI3G09160.1} OS=Brachypodium distachyon (Purple false brome) PE=4 SV=1	PREDICTED: uncharacterized protein LOC104583488 [Brachypodium distachyon]
PH02Gene21576	[G]	Carbohydrate transport and metabolism	Molecular Function: hydrolase activity, hydrolyzing O-glycosyl compounds (GO:0004553);; Biological Process: carbohydrate metabolic process (GO:0005975);;	--	--	--	Glycosyl hydrolases family 16	Probable xyloglucan endotransglucosylase/hydrolase protein 31 (Precursor) GN=F14D17.60 OS=Arabidopsis thaliana (Mouse-ear cress) PE=2 SV=2	cDNA clone:J033058F24, full insert sequence {ECO:0000313|EMBL:BAG93612.1} OS=Oryza sativa subsp. japonica (Rice) PE=2 SV=1	Os03g0117300 [Oryza sativa Japonica Group]
PH02Gene25665	--	--	Biological Process: reproduction (GO:0000003);; Biological Process: single-organism process (GO:0044699);;	K13096|0.0|sbi:SORBI_10g024100|K13096 splicing factor 4 | (RefSeq) SORBIDRAFT_10g024100, Sb10g024100; hypothetical protein	[R]	General function prediction only	DNA repair protein endonuclease SAE2/CtIP C-terminus	Protein gamma response 1 GN=GR1 OS=Arabidopsis thaliana (Mouse-ear cress) PE=1 SV=2	Putative uncharacterized protein Sb10g024100 {ECO:0000313|EMBL:EER88646.1} OS=Sorghum bicolor (Sorghum) PE=4 SV=1	hypothetical protein SORBIDRAFT_10g024100 [Sorghum bicolor]
PH02Gene03998	--	--	--	K10406|0.0|sbi:SORBI_06g019450|K10406 kinesin family member C2/C3 | (RefSeq) SORBIDRAFT_06g019450, Sb06g019450; hypothetical protein	[Z]	Cytoskeleton	Kinesin motor domain;; Calponin homology (CH) domain	Kinesin KP1 GN=KP1 OS=Arabidopsis thaliana (Mouse-ear cress) PE=1 SV=2	Kinesin-like protein {ECO:0000256|RuleBase:RU000394} OS=Oryza brachyantha PE=3 SV=1	PREDICTED: kinesin KP1 [Brachypodium distachyon]
PH02Gene30240	--	--	--	--	[TZ]	--	Formin Homology 2 Domain	Formin-like protein 1 (Precursor) OS=Oryza sativa subsp. japonica (Rice) PE=2 SV=1	Formin-like protein {ECO:0000256|RuleBase:RU361260} OS=Hordeum vulgare var. distichum (Domesticated barley) PE=3 SV=1	PREDICTED: formin-like protein 1-like [Oryza brachyantha]
PH02Gene37941	--	--	--	K10712|8e-130|zma:100283547|K10712 cysteamine dioxygenase [EC:1.13.11.19] | (RefSeq) GRMZM2G149295; cupin, RmlC-type	[S]	Function unknown	Protein of unknown function (DUF1637)	--	Uncharacterized protein {ECO:0000313|EnsemblPlants:Si030953m} OS=Setaria italica (Foxtail millet) PE=4 SV=1	PREDICTED: 2-aminoethanethiol dioxygenase-like [Setaria italica]
PH02Gene33698	[K]	Transcription	Cellular Component: cytoplasmic membrane-bounded vesicle (GO:0016023);;	--	[T]	Signal transduction mechanisms	NB-ARC domain;; Leucine Rich repeats (2 copies);; Leucine rich repeat;; Leucine Rich Repeat	Putative disease resistance RPP13-like protein 1 GN=RPPL1 OS=Arabidopsis thaliana (Mouse-ear cress) PE=3 SV=1	Uncharacterized protein {ECO:0000313|EnsemblPlants:OB11G20590.1} OS=Oryza brachyantha PE=4 SV=1	NB-ARC domain containing protein, expressed [Oryza sativa Japonica Group]
PH02Gene06112	[G]	Carbohydrate transport and metabolism	Molecular Function: beta-galactosidase activity (GO:0004565);; Biological Process: carbohydrate metabolic process (GO:0005975);; Cellular Component: plastid (GO:0009536);; Cellular Component: apoplast (GO:0048046);;	--	[G]	Carbohydrate transport and metabolism	Glycosyl hydrolases family 35;; Beta-galactosidase jelly roll domain;; Beta-galactosidase	Beta-galactosidase 4 (Precursor) OS=Oryza sativa subsp. japonica (Rice) PE=2 SV=1	Beta-galactosidase {ECO:0000256|RuleBase:RU000675} OS=Oryza brachyantha PE=3 SV=1	RecName: Full=Beta-galactosidase 4; Short=Lactase 4; Flags: Precursor [Oryza sativa Japonica Group]
PH02Gene48279	[T]	Signal transduction mechanisms	Molecular Function: protein serine/threonine kinase activity (GO:0004674);; Molecular Function: ATP binding (GO:0005524);; Biological Process: protein phosphorylation (GO:0006468);;	--	--	--	Protein tyrosine kinase;; Protein kinase domain	G-type lectin S-receptor-like serine/threonine-protein kinase At1g34300 (Precursor) GN=At1g34300 OS=Arabidopsis thaliana (Mouse-ear cress) PE=2 SV=1	Uncharacterized protein {ECO:0000313|EnsemblPlants:Traes_6DL_C1AECCFF5.1} OS=Triticum aestivum (Wheat) PE=3 SV=1	predicted protein [Hordeum vulgare subsp. vulgare]
PH02Gene13252	--	;;	--	--	--	--	Thaumatin family;; Protein kinase domain;; Protein tyrosine kinase	G-type lectin S-receptor-like serine/threonine-protein kinase SD2-5 (Precursor) GN=SD25 OS=Arabidopsis thaliana (Mouse-ear cress) PE=1 SV=1	Putative uncharacterized protein Sb03g008160 {ECO:0000313|EMBL:EES02609.1} OS=Sorghum bicolor (Sorghum) PE=3 SV=1	PREDICTED: G-type lectin S-receptor-like serine/threonine-protein kinase SD2-5-like [Setaria italica]
PH02Gene06142	--	--	Molecular Function: protein serine/threonine phosphatase activity (GO:0004722);; Biological Process: metabolic process (GO:0008152);; Molecular Function: metal ion binding (GO:0046872);;	--	[T]	Signal transduction mechanisms	Protein phosphatase 2C	Probable protein phosphatase 2C 39 OS=Oryza sativa subsp. japonica (Rice) PE=2 SV=2	Putative uncharacterized protein {ECO:0000313|EMBL:EAY93983.1} OS=Oryza sativa subsp. indica (Rice) PE=4 SV=1	RecName: Full=Probable protein phosphatase 2C 39; Short=OsPP2C39 [Oryza sativa Japonica Group]
PH02Gene35622	[E]	Amino acid transport and metabolism	--	K16297|0.0|sbi:SORBI_02g002260|K16297 serine carboxypeptidase-like clade II [EC:3.4.16.-] | (RefSeq) SORBIDRAFT_02g002260, Sb02g002260; hypothetical protein	[OE]	--	Serine carboxypeptidase	Serine carboxypeptidase 2 chain B (Precursor) GN=CBP2 OS=Triticum aestivum (Wheat) PE=1 SV=2	Carboxypeptidase {ECO:0000256|RuleBase:RU361156} OS=Brachypodium distachyon (Purple false brome) PE=3 SV=1	PREDICTED: serine carboxypeptidase 2-like [Brachypodium distachyon]

## Sheet: Table S8
Table S8. The detailed information of transcriptome and small RNA data
Assay Type		Run	BioSample	Bases	Bytes	Experiment	Library Name	replicate	Sample Name	tissue	treatment
RNA-seq	1	SRR17650178	SAMN25028335	15.78 G	4.57 Gb	SRX13818427	YT3-3	biological repicate 3	YT3-3	root treated by N18-3	N18-3
	2	SRR17650179	SAMN25028334	15.79 G	4.52 Gb	SRX13818426	YT3-2	biological repicate 2	YT3-2	root treated by N18-2	N18-2
	3	SRR17650180	SAMN25028333	15.32 G	4.39 Gb	SRX13818425	YT3-1	biological repicate 1	YT3-1	root treated by N18-1	N18-1
	4	SRR17650181	SAMN25028332	15.48 G	4.49 Gb	SRX13818424	YT2-3	biological repicate 3	YT2-3	root treated by N6-3	N6-3
	5	SRR17650182	SAMN25028331	15.67 G	4.52 Gb	SRX13818423	YT2-2	biological repicate 2	YT2-2	root treated by N6-1	N6-2
	6	SRR17650183	SAMN25028330	15.85 G	4.55 Gb	SRX13818422	YT2-1	biological repicate 1	YT2-1	root treated by N6-1	N6-1
	7	SRR17650184	SAMN25028329	17.78 G	5.10 Gb	SRX13818421	YT1-3	biological repicate 3	YT1-3	root treated by N0-3	N0-3
	8	SRR17650185	SAMN25028328	15.47 G	4.45 Gb	SRX13818420	YT1-2	biological repicate 2	YT1-2	root treated by N0-2	N0-2
	9	SRR17650186	SAMN25028327	15.39 G	4.41 Gb	SRX13818419	YT1-1	biological repicate 1	YT1-1	root treated by N0-1	N0-1
miRNA-seq	1	SRR17635191	SAMN25037000	754.49 M	205.02 Mb	SRX13803546	YT3-3S	biological repicate 3	YT3-3S	root treated by N18-3	N18-3
	2	SRR17635192	SAMN25036999	1.46 G	397.71 Mb	SRX13803545	YT3-2S	biological repicate 2	YT3-2S	root treated by N18-2	N18-2
	3	SRR17635193	SAMN25036998	964.78 M	261.89 Mb	SRX13803544	YT3-1S	biological repicate 1	YT3-1S	root treated by N18-1	N18-1
	4	SRR17635194	SAMN25036997	870.43 M	239.93 Mb	SRX13803543	YT2-3S	biological repicate 3	YT2-3S	root treated by N6-3	N6-3
	5	SRR17635195	SAMN25036996	857.57 M	241.10 Mb	SRX13803542	YT2-2S	biological repicate 2	YT2-2S	root treated by N6-1	N6-2
	6	SRR17635196	SAMN25036995	710.86 M	193.90 Mb	SRX13803541	YT2-1S	biological repicate 1	YT2-1S	root treated by N6-1	N6-1
	7	SRR17635197	SAMN25036994	967.46 M	263.63 Mb	SRX13803540	YT1-3S	biological repicate 3	YT1-3S	root treated by N0-3	N0-3
	8	SRR17635198	SAMN25036993	823.27 M	225.17 Mb	SRX13803539	YT1-2S	biological repicate 2	YT1-2S	root treated by N0-2	N0-2
	9	SRR17635199	SAMN25036992	884.73 M	242.09 Mb	SRX13803538	YT1-1S	biological repicate 1	YT1-1S	root treated by N0-1	N0-1

## Sheet: Table S9
Table S9. The sequences of NC and miRNA mimics, as well as WT and MUT plasmids
ID	Sequence
mature_novel_miR_156	AUAAGAACCGUCUGUGAUAAUUGC
PH02Gene35622-WT_200bp	GTTTAGCGCACGTCTGTACTACTGGCTACGGTAAAAACCATCTGTGAAGATGTAATATCACAGACGGTTCATATTTAAAACCGTCTGTAAAATTATCACAGACGGTTCGGATTACAAACCGTCTGTGATAGTTTTTAATATCACAGACGGTGCATGTTTAAACCCATCTGTGAAATATCACAGACGGGTATTAAAAATAA
PH02Gene35622-MUT_200bp	GTTTAGCGCACGTCTGTACTACTGGCTACGGTAAAAACCATCTGTGAAGATGTAATATCACAGACGGTTCATATTTAAAACCGTCTGTGGGGCCGCTGTGAGTAACCTAAGCTACAAACCGTCTGTGATAGTTTTTAATATCACAGACGGTGCATGTTTAAACCCATCTGTGAAATATCACAGACGGGTATTAAAAATAA
PeSca_6:12316320|12372905_200bp	CGTTGGTAACCAAAGCATCACCATCTTTTCGGGAATTGTTTTTCATAAATACGGTTGACGCTCCCTTTCCTACCTTTACAACTGAAGCTGGATCATCACAGACGGTTTTTAATAAGAACCGTCTGTGATGATAATTCCCAGATGGTTCTAAACAAGAACCGTTTGTGATTACATACTTCACAAACGGTTTTTAAATATAA
PeSca_6:12316320|12372905-MUT_200bp	CGTTGGTAACCAAAGCATCACCATCTTTTCGGGAATTGTTTTTCATAAATACGGTTGACGCTCCCTTTCCTACCTTTACAACTGAAGCCAAGCTGCTGTGAGTAACCCCCGGTAAGAACCGTCTGTGATGATAATTCCCAGATGGTTCTAAACAAGAACCGTTTGTGATTACATACTTCACAAACGGTTTTTAAATATAA
